# Supplementary material for: A Comparative Study on Two Territorial Fishes: The Influence of Physical Enrichment on Aggressive Behavior
Source: Animals (Basel). 2021 Jun 23;11(7):1868. doi: 10.3390/ani11071868 (PMC8300207; doi:10.3390/ani11071868)
Supplement: Supplementary file 1 [file animals-11-01868-s001.zip]

Archive with 3 entries (3 files):
- Supplementary codes.R
- Supplementary Data.xlsx
- Supplementary Material.pdf
