# Supplementary material for: A Comparative Study on Two Territorial Fishes: The Influence of Physical Enrichment on Aggressive Behavior
Source: Animals (Basel). 2021 Jun 23;11(7):1868. doi: 10.3390/ani11071868 (PMC8300207; doi:10.3390/ani11071868)
Supplement: Supplementary file 1 [file animals-11-01868-s001.zip › Supplementary Data.xlsx]

## Sheet: raw data
time	treatment	tank	aggression.rockfish	aggression.greenling
day1	0-level	t1	20	0
day1	0-level	t2	41	6
day1	0-level	t3	12	3
day1	1-level	t1	2	9
day1	1-level	t2	10	11
day1	1-level	t3	24	11
day1	2-level	t1	35	22
day1	2-level	t2	8	17
day1	2-level	t3	10	6
day1	4-level	t1	5	17
day1	4-level	t2	8	1
day1	4-level	t3	7	11
day1	6-level	t1	4	0
day1	6-level	t2	33	0
day1	6-level	t3	15	22
day1	8-level	t1	11	15
day1	8-level	t2	32	21
day1	8-level	t3	21	10
day3	0-level	t1	25	14
day3	0-level	t2	22	9
day3	0-level	t3	28	13
day3	1-level	t1	31	11
day3	1-level	t2	30	9
day3	1-level	t3	19	11
day3	2-level	t1	35	32
day3	2-level	t2	27	25
day3	2-level	t3	9	22
day3	4-level	t1	40	8
day3	4-level	t2	31	34
day3	4-level	t3	24	24
day3	6-level	t1	12	5
day3	6-level	t2	42	5
day3	6-level	t3	23	24
day3	8-level	t1	22	38
day3	8-level	t2	36	22
day3	8-level	t3	15	13
day5	0-level	t1	41	20
day5	0-level	t2	40	19
day5	0-level	t3	78	19
day5	1-level	t1	61	11
day5	1-level	t2	45	31
day5	1-level	t3	38	21
day5	2-level	t1	43	28
day5	2-level	t2	40	26
day5	2-level	t3	53	31
day5	4-level	t1	42	9
day5	4-level	t2	60	32
day5	4-level	t3	40	32
day5	6-level	t1	32	14
day5	6-level	t2	35	3
day5	6-level	t3	30	36
day5	8-level	t1	27	37
day5	8-level	t2	36	12
day5	8-level	t3	33	17
day7	0-level	t1	71	26
day7	0-level	t2	76	26
day7	0-level	t3	60	31
day7	1-level	t1	76	45
day7	1-level	t2	62	31
day7	1-level	t3	60	37
day7	2-level	t1	43	43
day7	2-level	t2	59	39
day7	2-level	t3	48	38
day7	4-level	t1	36	41
day7	4-level	t2	53	41
day7	4-level	t3	55	37
day7	6-level	t1	36	29
day7	6-level	t2	30	30
day7	6-level	t3	32	25
day7	8-level	t1	29	22
day7	8-level	t2	40	11
day7	8-level	t3	21	21
